# Supplementary material for: Effective Use of Novel Auxotrophic Agrobacterium tumefaciens Strains for Transformation and Biocontainment
Source: Plants (Basel). 2025 Mar 15;14(6):925. doi: 10.3390/plants14060925 (PMC11944849; doi:10.3390/plants14060925)
Supplement: Supplementary file 1 [file plants-14-00925-s001.zip]

Archive with 1 entries (1 files):
- plants-3516997-supplementary.pdf
